# Supplementary material for: Population effect model identifies gene expression predictors of survival outcomes in lung adenocarcinoma for both Caucasian and Asian patients
Source: PLoS One. 2017 Apr 20;12(4):e0175850. doi: 10.1371/journal.pone.0175850 (PMC5398559; doi:10.1371/journal.pone.0175850)
Supplement: S4 Table — (XLSX) [file pone.0175850.s009.xlsx]

## Sheet: Sheet1
Feature	beta	lower	upper	p-value
tumor vs normal	-0.860739	-0.97725	-0.744228	5.25668e-21
age_at_initial_pathologic_diagnosis	-0.0143014	-0.0501884	0.0215857	0.435188
ajcc_tumor_pathologic_pt	2.87847	1.8139	4.56783	7.21037e-06
ajcc_nodes_pathologic_pn	2.39371	1.50178	3.81537	0.000242936
ajcc_metastasis_pathologic_pm	1.23828	0.451206	3.39829	0.678201
gender	1.56907	0.990898	2.48461	0.0547348
race	0.960326	0.67966	1.35689	0.774272
fev1_percent_ref_prebroncholiator	-9.33845	-18.2177	-0.459194	0.040726
fev1_percent_ref_postbroncholiator	-11.4397	-21.3639	-1.51542	0.026083
fev1_fvc_ratio_prebroncholiator	-3.12791	-11.3838	5.12796	0.458966
fev1_fvc_ratio_postbroncholiator	-6.90249	-18.3335	4.52854	0.240399
carbon_monoxide_diffusion_dlco	-11.7563	-21.521	-1.9917	0.0196111
tobacco_smoking_history_indicator	1.14753	1.02419	1.28572	0.00736529
tobacco_smoking_pack_years_smoked	3.10668	-4.11726	10.3306	0.399943
